# Supplementary material for: Effect of a Mobile App-Based Exercise Program on Diastasis Recti Abdominis, Muscle Strength, Anthropometric Measures, and Satisfaction Among Post-Cesarean Primiparous Mothers: A Randomized Controlled Trial
Source: Healthcare (Basel). 2025 Nov 28;13(23):3103. doi: 10.3390/healthcare13233103 (PMC12692323; doi:10.3390/healthcare13233103)
Supplement: Supplementary file 1 [file healthcare-13-03103-s001.zip]

Archive with 2 entries (2 files):
- healthcare-3965388-File S1.xlsx
- healthcare-3965388-File S2.pdf
