# Supplementary material for: Effect of a Mobile App-Based Exercise Program on Diastasis Recti Abdominis, Muscle Strength, Anthropometric Measures, and Satisfaction Among Post-Cesarean Primiparous Mothers: A Randomized Controlled Trial
Source: Healthcare (Basel). 2025 Nov 28;13(23):3103. doi: 10.3390/healthcare13233103 (PMC12692323; doi:10.3390/healthcare13233103)
Supplement: Supplementary file 1 [file healthcare-13-03103-s001.zip › healthcare-3965388-File S1.xlsx]

## Sheet: Mobile App Abdominal Exercises 
Age	BMI	IRD above the umbilicus pre	IDR above the umbilicus post	IDR below the umbilicus pre	IRD below the umbilicus post	MMT rectus abdominis PRE	MMT rectus abdominis POST	MMT abdominal obliques PRE	MMT abdominal obliques POST	Waist circumference PRE	Waist circumference POST	Umbilical circumference PRE	Umbilical circumference POST	Hip circumference PRE	Hip circumference POST	Level of Satisfaction	Groups
28	26.7	1.25	0.886	1.7	1.3	4	8	4	8	87	79	102	95	111	102	1	1
26	29.4	1.35	0.896	1.7	1.4	4	8	4	8	105	96	115	106	121	113	1	1
29	29.4	1.3	0.896	1.6	1.3	4	8	4	8	95	82	105	94	115	105	1	1
31	27.5	1.35	0.896	1.4	1.03	4	8	4	8	100	91	105	93	108	99	1	1
25	26.7	1.4	0.9	1.55	1.14	4	8	4	8	94	85	104	95	114	105	1	1
30	27.5	1.37	0.813	1.9	1.61	4	8	4	8	93	86	108	101	117	109	0	1
26	25.4	1.32	0.8	1.7	1.36	4	8	4	8	86	77	100	91	106	94	1	1
28	27.9	1.24	0.811	1.88	1.51	4	8	4	8	95	85	105	96	110	99	1	1
28	24.5	1.32	0.89	1.7	1.45	4	8	4	8	84	75	100	91	104	94	1	1
29	26.7	1.33	0.88	1.4	1.02	4	8	4	8	93	83	104	94	117	106	0	1
30	28.7	1.2	0.8	1.7	1.4	4	8	4	8	98	87	108	99	115	108	1	1
27	26	1.3	1.01	1.6	1.2	4	8	4	8	86	77	99	90	106	95	1	1
28	25.4	1.35	0.89	1.3	1	4	8	4	8	85	76	99	91	104	95	1	1
28	29	1.33	0.89	1.4	1	4	8	4	8	98	87	108	99	115	108	1	1
27	27.6	1.2	1.05	1.7	1.3	4	8	4	8	95	86	105	97	110	101	1	1
29	26	1.35	0.9	1.4	1.12	4	8	4	8	94	85	104	95	117	108	1	1
31	29.4	1.3	0.813	1.5	1.1	4	8	4	8	93	84	108	97	117	109	1	1
28	29	1.32	0.8	1.52	1.17	4	8	4	8	86	77	100	91	106	97	1	1
32	25	1.24	0.811	1.53	1.14	4	8	4	8	96	86	105	96	110	101	1	1
29	28.3	1.3	0.89	1.4	1.14	4	8	4	8	84	75	100	91	104	94	1	1
31	26.7	1.33	1.02	1.32	1.12	4	7	4	7	92	86	100	97	108	103	1	2
35	27.5	1.35	1.15	1.98	1.81	4	7	4	7	95	88	105	99	110	105	1	2
29	27	1.22	1.05	1.53	1.35	4	7	4	7	94	89	104	99	109	104	0	2
31	29.4	1.35	1.15	1.98	1.81	4	7	4	7	105	98	115	109	121	116	0	2
28	27.5	1.35	1.25	1.42	1.25	4	7	4	7	95	88	105	99	110	105	0	2
26	26.7	1.3	1.01	1.39	1.29	4	7	4	7	93	88	103	97	108	103	0	2
25	25.5	1.34	1.09	1.8	1.55	4	7	4	7	84	79	100	95	104	99	1	2
26	26.4	1.3	1.1	1.4	1.31	4	7	4	7	85	80	101	96	105	100	1	2
27	28	1.23	1.06	1.33	1.13	4	7	4	7	103	97	112	107	117	113	0	2
27	27.6	1.33	1.15	1.43	1.3	4	7	4	7	95	89	104	98	111	106	0	2
30	27.9	1.33	1.2	1.55	1.3	4	7	4	7	92	87	99	94	110	105	0	2
29	26.3	1.4	1.2	1.5	1.23	4	7	4	7	93	88	103	97	108	103	1	2
25	27.5	1.23	1.15	1.36	1.2	4	7	4	7	92	87	99	94	110	105	1	2
31	27	1.21	1.03	1.52	1.21	4	7	4	7	85	79	101	96	105	100	0	2
27	26.7	1.54	1.41	1.76	1.66	4	7	4	7	92	86	100	97	108	103	1	2
32	28.3	1.3	1.01	1.45	1.32	4	7	4	7	93	88	103	97	108	103	0	2
25	29	1.4	1.09	1.5	1.3	4	7	4	7	84	79	100	95	104	99	0	2
26	25	1.2	1.1	1.4	1.31	4	7	4	7	85	80	101	96	105	100	0	2
30	28.7	1.23	1.06	1.33	1.13	4	7	4	7	103	97	112	107	117	113	1	2
31	29.4	1.23	1.15	1.43	1.3	4	7	4	7	95	89	104	98	111	104	1	2
#NULL!	#NULL!	#NULL!	#NULL!	#NULL!	#NULL!	#NULL!	#NULL!	#NULL!	#NULL!	#NULL!	#NULL!	#NULL!	#NULL!	#NULL!	#NULL!	#NULL!	#NULL!
